# Supplementary material for: A rapid Agrobacterium rhizogenes-mediated transient expression for assessing sgRNA efficiency in CRISPR-Act3.0 in tomato
Source: Plant Cell Rep. 2026 Apr 8;45(5):118. doi: 10.1007/s00299-026-03792-y (PMC13061811; doi:10.1007/s00299-026-03792-y)
Supplement: Supplementary file 1 — Supplementary file1 (TXT 7 KB) [file 299_2026_3792_MOESM1_ESM.txt]

Promoter sequences for Four genes 1000 bp upstream TSS
>Solyc06g083380 (FATA)
AAAGTAAATTTTGAGGACATTAATGTTGAGCTTCTTTGTTTTTACTACTATTCTTTATGAATAATCAATTTAAATCTGTCTCATTTTATATGTTACTTTGCATTTGCATATTATGAAGTGATGTAATTTTATCTTTTTATCCTTGTTTAATATTTTCTTAAGCCAATTTTATAACAAATGAATGATGAATATATTTTCAAGATTAATTAACTACTCTATAAAGGATATAATATGTAAAATATGATAATTTATGCATAAACTATATAAAATAATAAGTATTTTGATTCAACTATTTATAAAATGGGACGGAGGGAGTATTAGCAACACAAATAAAGTACTCTTTTCATTTCAAATTAATTTAATTATTGAGATTTTTTTCATTTTTCAAATTAACTTAATTGTTCAATTTTCAAGACTATTTTTAGTACGTTCTTTCAATTTTACTCTTCATTAATTATATTTAAATTAGTTATTAATTAACATTTAGTTATTTTAAGCTTAAATTTGACAATAATTTATAGTTATGTCTAATTTATGTTTTAATCTTATTTTCTTAAAGAATGTGAAACACCTCAACAGTTTAATTAATTTGAAAAATTGAAGGAGGGAAGAAACTTACCCGCACAGGATATATACACGAAACTAAATGCAATTTCCATTATTATGTGATTTAATTAAGTAAAAAATATATATTAATTAATTATGATTAAGTAAAATAAACTATCAATTTAAACGTTATTATGCATGTATTAGGTATTAGCTTGATGTGGACAGTTCTATTCTTGAAGAAGTAACTCAGATAAATAGAAATTAGACTGAAGGAGCGTGTTTTATTTTTATTGTTCAAGTTCGTGTTTTTTATCTATTTTTAATAACAAATAAAATGTTGTTTTACGAAGTTTAATAAATATAAATTCGTATTTATAGAGTCCTACAAAACTTGGAATAAAAAAAATTTAATGGTTCTGTAACAAAATCGGGTCGGGTAGGTAACAATTGGCAGGAAACAAATGGCAACATTAATTTCTGTGTAAATGCGCTTATCCCTCTCGCCTCACTCTAAACTTCTTTGAGAGCCTCAAACCTTCACCTAGATCCCATCGACAAAAAAAAAATTATAAAAAAAATTCAAACTCTGTATACTCTTAAGAAAAAACCCAAAAAATCTCAGAAATAGAGTTGATTTATTGATTTGGGATCAAACA
>Solyc03g097390 (FATB1)
TAAGGTAAAAATTACCATTTTTCTATTATAAGTTTATAATCTCAAAAATATCTCAAACTGATACAATAATATAAGCATTAATACATTAATATGATGCGCGAGATATATTAATCGTTAAGTAAGATATATTACATTTTATACATGATACACTAATCTGATGCGTGAGATACATTAATCTGATGCGCGAGATACATTAATTTAATGCGTTGATACATTAATTTGATGCGTAAAAGTGAGAGATTTTGGAAATTGCAAAACTAATAAGGCATATGGTAATACGAAAAGTTAAAAGGTAAGATTTATGTCATTTATCCTAAAATATTACACTTCTTTTACTAAAATATTGCATTAATCCAACTATTTGTTAGGTTCCTTCTATAACTCAAGAAACTAATTCTTCTTCTTTTTTTTTTAAAGGAAAAAACAGTGAATGTCCAATACACCAACAACTCCAATTATATAAAAGAGGTTCTAAGGTCCAATTATGAAAAGAGAAGGCTAATTGAAATATAGTTGTTAACCCAAAATTAGATGTAGACTGACCAAGTTGATTACATTTTAAGGTCTCAGATTGAGCAAGTTAGAATTAATAATTTAACATGAAATTGATTAGATCAATGTTCACTTTTATTATCTACTCATGTTAATTGTGATGCATATAATTGTAATTTTGAAAAAAATAAGTAATCAATATTATAAATAAAATATGAAAAATTATATTTTTGTTTTAATATACTAGACATGTGAGCTGATGGAACATTGAAACAAATTGTTGATGCACAGCCGTAGAGTTTGAAATCCTTGATTTGCAAAAAAACAAAACAGAAAAGCAAGTAGTTTCTCTAATTTTGCGTGTAAGTTTGTGATGGAGAAAAAATAAAACTAAATTATCTATAATCCATTTTTCCTGTCTACTGATTAACAGGTGGTTGAGCTGCAAAATCCCTTAATTATTCCCATTAATCAATTTCCATTTCCATTTCCATTTCCACCAAGTTGTTATACCTACTCCAACAATTTTATATCTCATCTCCTTAATTACAAAATTAATCAATACATTAGCAGATAATTAATTAGAACGAAGAATAACGTAAAA
>Solyc05g008570 (FATB2)
ACCTTATTGAATTTTTCCTTGCCAAAAATTACACTATTCAAAAGGGATAATATATAATAAAAGTTAAGCGTATAACATTTTATTAATACGAGAGTGAATGTAACAAATAATAACTTATATTTATATTTATTGAATTGATATAATCGAGTGAATGCAATAAATAATAACTTATACTTATTGAATTGTTATAATCGCTGCATGTGAGTAAGTTTTTTTTACAGTACTTATACTCTTTTTCCAAGTTTGACATTTTAAGTTATATATTGTTCGGATGCTGCAGAAATATTGTAATATGTGTCAGATTTTTCAAAAATTACTATTTGAAGGATCCAATAAGCATAAGACAACATTTTTAAAGCGTCTGAGCAATGCACATAGGATCTCCTTGAAGAACGAAATCTAGCCGCAGGGGTGTAGCTACATAATAACACCGCATATACAAGTAAAATGATATACAAATTGATTAAATAACATATTTCGAACATTGATTACACGATAGAGTATTGTAGCCCAATGGATTTAGGTTCATTGAAAGGGCCAAGCTAAGGCTTAAAGCGCTTGTGTGTTTTGAATCTCACGAACGACAATTTTTCAACCTTTGTTCGTAGTATTTCTGGCTTCGCCACTGAATCTAGGAGTGTATTTAAATCTCATGACTATGAATATTTTTGACTCCGCCGCTGAGTCTAGGAGCTTGAATTAACTTTAGTACACCAAAAGTAGTTAGTAAAAAAACAAAAAAATTAGCATTTGTATACTAAATTGTACTTTTTCAATCTGTCGATTTCTGCTAAGAAAAAAAATACTAATTAACGTCAAGCAACATAGAGTATCACTTTGAGATTCTCAAACTATACAACAAAGTTCCCACTTCTGTTCCTAAAAAAAATGATGACCAATTTTTTTTTGTCACTTTTTCTTGATATCTCCTATATAAACTATGTCAAAACCAAAGATTAAACCCCCACAAAAAGATTAAATTAAAAAAAATAAACAAAAA
>Solyc12g006930 (FATB3)
AACAATAGTATTAGGCTATTAGCTGTAACAAAAATTTTCAACTAATTAAGTATGCTTTAAATTGAAATTAAATGATGCCACACTGAATATTTTCAAATATAGAATACATAACCACGCGTTAAGTTAATTATATTATTACAAAAATGAATTATGAAAAAGAAGATAATAATAATAATTATAATCCATAAAGATTAGAAGACAACCTAGCAAAGCGTAAGAGTAATATAGAAGTTTTTTAAAGATTAATGATATATATATTATATGCCCACTATCTTGCATTATTTTTGAAAAATTGAATATTCTCATTGTGTCAATTTCTTTGATTGTTTAAAAAATTATTATATTTTCTATATTACTTTTAGTGAATTTTTTGAATCAAAAAAAGAAAAGATGAAAAAATAAAGTATTAATTAAAAGAATTATGTAGGTATTATATTTAGACAATCAAACTATGTAACGATCTTTCATTATATCAATATGAATTTTAACAAACTGATAAGTATTTTTTATGAGATTAATTTTAGTCTTAAGTTACTTTCTCCGTTTTAACTTGACTATCGTACGTTTTTTCAAATTCATTTAAATAAAGAATATCTTTCTCTTTTTTAGTAACACTTTAATATTAACTCTCAACATTCAATACATTATTGCCGTAGTCTAACCTATTTGTTTAATTTAAGTAATCTCGCTTTTATAGAATGGACCAATCGATCTGCTTTTGATGTACATTGTTCCTTCTATCGACAACACATTCATAGCCTTAATAGGCCGCGGTTTATAGAGCGCTAAAAGTATGAAAACGCGATCTAAATCAAATCAAACAAATTAAAACAAAGGTCGTAATATACATTAACAGAACGTTAAAAAGAAAAAGAAAAAGGAAAATGGCATTTAGGTAAATAAGAGAAAAAGTAAGGGTAAAGGTATGAAGTGAAACGCGAGGCATGAGGAAGCCAGGTGGATAGTTTATAAAAATGGGTTACTAAAACAGTGTATCCTT

> pSMB_promoter_sequences
tggtattcatcctcaatatgcaatttatccatcaacaatgaacacttgtaattaatttaaatgaaatctcttagattgtttggctaatataaattttcataaaatgttttatataataaatacccgaaaaatggtagtatttaatttccctccttgttataaaatagccaggtgattcagtaattcacctgaaccaaacggtgtacaacacatatatatatattgtatactaaaggtaattgcgtatcactttgaattttatacgtacacttaattagccataatggggattctaaaataagattataagtttcagaacatgttggtatctctatatgattaaacgctcattaataaggggtttaatgcatgacgtcttcgtgaaggcaacggcacatctcaataagataatattgggccaacagaaacttgtaagtttcataaattgttttacgaagagattatttaccgtgagaatccaatgtttttatgtgtttcgtgtatcttacatggaatttaggaaattaaaagttaccattcatatcatattcgtttttatctttaatagttttatgtaattcgtttggggaaaaaagtgagaagaagataaattttgaggcgaatctcaagaagagagagtgaagtcaaacgagggaccttgaattgtggatttggtgttggaccatcacgtgctctcctccacggcctttcaggattttgcttcttctaccgcacgtgccacactcctcctcctacgtaccggtttccattattgcttttttcttctttgcattccaattcttcttcttattctttttgtcaaaggctctaaagtctctatatctatttgttcgtttagtgaacttttttatttatatcaaatggattatttcataaacttgtaagagttatatttcaggaaatcatatccacagttttgaagatcgatcccccatgcctttttatatatacaaattcagttatgattgtttgacgcaactgcagataaatcatgtgtatacacattatagggaaacattaatagtaatcctgctatttgcagaaccttaagaacgtctgtgaactgaacgtacgttattatgtattaatatttcaactttaaagtttaaactaaaaaaaaattagcagaagaaaattacatgaaaattgtcttacaaaatgttaagaaaaaaaaacgctagtggaaatgcgccaatattacttgcacgttcaatcatatagtataattagctgttcatttaaatcccatagtttctctaacgttttttttttttttgatgaacactctaacgttattcatataactaatatggtaagtaaggagcaaatatggaactttaaggattaagatcatttgtagaaaatcttatttctaaatttccaacgaaactgcactgaaattgatgcattaaaaaagtaagtgggagcataattcaaggtacgatacatcatttttcttcccaacatttgactgcaattttgagggcatagaagcttcaattcctgttttgttttgtccttgggatacataaaccagatcttgtattatattatatttaccatgtactatatagtattcgaagttcattctcattaatcgattcctacttgttttcaaagcaaattagtcagccttactatataacagctgtaatccatagtgattactgattagtatagttaatcctcataatcatacttacgtcacagtagaaaataataatattgtagctatctaatacgtaatatatacacaattctcttcttctttttttttgtcaaagatagtatacacaattctttagatgtatatctaggtatttatactcgatgatttgtacaaatatgtaaatcgaagaacttgatattaattagaaacaaaaaacgaaacatagtgtcgaagaaaaagattattttcggcacaacatcatgcacaatcttcattcgctatagaccttctaagccctagctaggcacaacattggacatggaacggtgaatcttcaaaattatttgcagatcaccatgtaagagagatacatatatatagtctagataggaatgatctgatcatcttagctgatgtttataccaatatgaataggtttatatatgtggcaagaaaaattatttaatggaaactgcctatacatattaaagtatttctcatatatttctgtgaccagctttggtttattaaatttaatacaaaataatagtggcactgatccatagaagccaagcttctctatctttctctttccacactttctttctatctcaaagaagaagaaagagagagagagagagatagaaaccctaaacatcgtgcccttgaagctaagatatcttcagctttgtagaaattcattttgcttacttcattgcgctctctctctttcattgtcttctacctcttgcctctaacagaagcaatactttccggcctccaaggttcgtttctttcctcatccatcttatatctttcattgtcgtcatcatcatctgcatctacatatatatacacacacgcactccctcacacttcctcatatatatcatgtgtacttttcgtcttaaacatctctctattttcatttcttttctttgattacttaagaacatgactaagtctctatcattaaacctctcttgtttaagaagcagacaaagatcgttcagtttgcagcaccttcatgtttctcttggacattcaggttttacttatgtgggtatatgtaatagaagattcatcttttgttttaaaattaaaggttaataagttggagcctttgttcttcgtgactatatgcatgcatttggtaaacctagggttttgatttttagatctaatataacccaaaccccaattaacaccttgagattattggatacatacttgcatggtcaaacccattcatttctcaatttgttaaaacttaaaaccttcaatataatgtgtgtttctttctttggggttaattaatatttcattagggcaaaggtcgaaaagaaagcgtcaaagtttgctt
