# Supplementary material for: A rapid Agrobacterium rhizogenes-mediated transient expression for assessing sgRNA efficiency in CRISPR-Act3.0 in tomato
Source: Plant Cell Rep. 2026 Apr 8;45(5):118. doi: 10.1007/s00299-026-03792-y (PMC13061811; doi:10.1007/s00299-026-03792-y)
Supplement: Supplementary file 4 — Supplementary file4 (XLSX 36 KB) [file 299_2026_3792_MOESM4_ESM.xlsx]

## Sheet: Table S1
Table S1. List of primers used for PCR amplification, Sanger sequencing, and qRT-PCR analyses
Gene	Gene description	Primer	Sequence (5’ → 3’)	Description
FATA	Promoter-Solyc06g083380-FATA	F	GGACGGAGGGAGTATTAGCA	PCR amplification
		R	TTGCCCCAACCGAACAAGAT
FATB-01	Promoter-Solyc03g097390-FATB-01	F	CATTAATCTGATGCGCGAGATACA
		R	ATCCGGCATTCCTTCACCTG
FATB-02	Promoter-Solyc05g008570-FATB-02	F	GAACGAAATCTAGCCGCAGG
		R	TCAGGACCAACTTCATAAGACCT
FATB-03	Promoter-Solyc12g006930-FATB-03	F	TGAGCGGAATGTAGAGGATTAGA
		R	GCCTTAGCTTGTAGGCTCCC
	Hygromycin phosphotransferase II (hptll)	F	CTATTCCTTTGCCCTCGGAC	PCR amplification
		R	CCTGACCTATTGCATCTCCC
	Hygromycin phosphotransferase II (MK)	F	CGAAAAGTTCGACAGCGTC
		R	GGTGTCGTCCATCACAGTTTG
	Virulence gene (Vir-A)	F	GAATTGGCCCAAAACTCGGT
		R	CGATCACGCTCTGCATTTGA
SlOPR3	qPCR-Solyc06g083380-FATA	F	TGACTCCAACACTGGCAACA	Quantitative PCR assay
		R	CTTTGACCTGCTCCGGGATT
	qPCR-Solyc03g097390-FATB-01	F	GATGCCGGAAGAAGTGAGGG
		R	GCGGTGTCATCCAACTTCTG
	qPCR-Solyc05g008570-FATB-02	F	CTTGGTGCCAAAGTGAAGGC
		R	TCATGAGCCACTTGCTGGTT
	qPCR-Solyc12g006930-FATB-03	F	TGACTTCACCGACTTTGGCA
		R	AAGTTTCGGCCTCCACTCAG
	SlUbiquitin	R	TCCATCTCGTGCTCCGTCT
		F	CTGAACCTTTCCAGTGTCAT
		R
		F
		R
FLA1-qPCR		F
		R
