# Supplementary material for: A rapid Agrobacterium rhizogenes-mediated transient expression for assessing sgRNA efficiency in CRISPR-Act3.0 in tomato
Source: Plant Cell Rep. 2026 Apr 8;45(5):118. doi: 10.1007/s00299-026-03792-y (PMC13061811; doi:10.1007/s00299-026-03792-y)
Supplement: Supplementary file 5 — Supplementary file5 (XLSX 1182 KB) [file 299_2026_3792_MOESM5_ESM.xlsx]

## Sheet: Table S2
Oligos for 16 sgRNAs targetings four genes in Tomato (Bobcat sp.)
Gene name	gRNA-name	F	R	Length nt	GC content	Minimum free energy (MFE)
Solyc06g083380 (FATA)	gRNA1	GGTCATTTCGTGTATATATCCTGTG	AAACCACAGGATATATACACGAAAT	20	0.35	-59.8
Solyc06g083380	gRNA2	GGTCATATTAGGTATTAGCTTGATG	AAACCATCAAGCTAATACCTAATAT	20	0.3	-59.7
Solyc06g083380	gRNA3	GGTCAGGGAAGAAACTTACCCGCAC	AAACGTGCGGGTAAGTTTCTTCCCT	21	0.5238	-59.6
Solyc06g083380	gRNA4	GGTCAGTTCTGTAACAAAATCGGGT	AAACACCCGATTTTGTTACAGAACT	20	0.4	-62.4
Solyc03g097390 (FATB-01)	gRNA1	GGTCACCTGTCTACTGATTAACAGG	AAACCCTGTTAATCAGTAGACAGGT	20	0.45	-59.4
Solyc03g097390	gRNA2	GGTCATACTAGACATGTGAGCTGA	AAACTCAGCTCACATGTCTAGTAT	20	0.4	-61
Solyc03g097390	gRNA3	GGTCATAATCAGTAGACAGGAAAAA	AAACTTTTTCCTGTCTACTGATTAT	20	0.3	-55.9
Solyc03g097390	gRNA4	GGTCACCACCTGTTAATCAGTAGAC	AAACGTCTACTGATTAACAGGTGGT	21	0.4286	-61
Solyc05g008570 (FATB-02)	gRNA1	GGTCACAAGCTCCTAGACTCAGCGG	AAACCCGCTGAGTCTAGGAGCTTGT	20	0.6	-57.6
Solyc05g008570	gRNA2	GGTCAGCCAGAAATACTACGAACAA	AAACTTGTTCGTAGTATTTCTGGCT	20	0.4	-59.8
Solyc05g008570	gRNA3	GGTCATTGACTCCGCCGCTGAGTCT	AAACAGACTCAGCGGCGGAGTCAAT	20	0.6	-61.5
Solyc05g008570	gRNA4	GGTCAAATACACTCCTAGATTCAG	AAACCTGAATCTAGGAGTGTATTT	20	35%	-55.8
Solyc12g006930 (FATB-03)	gRNA1	GGTCATACATCAAAAGCAGATCGAT	AAACATCGATCTGCTTTTGATGTAT	20	35%	-58.1
Solyc12g006930	gRNA2	GGTCATTCATAGCCTTAATAGGCCG	AAACCGGCCTATTAAGGCTATGAAT	20	0.45	-60.7
Solyc12g006930	gRNA3	GGTCATGAATGTGTTGTCGATAGA	AAACTCTATCGACAACACATTCAT	20	35%	-61.4
Solyc12g006930	gRNA4	GGTCAAGGTATGAAGTGAAACGCG	AAACCGCGTTTCACTTCATACCTT	20	45%	-57.3
		Blue A:T added for AtU3 transcription
